# Supplementary material for: Genetic Associations of Parkinson’s Disease Clinical, Pathological, and Data-Driven Subtypes
Source: Genes (Basel). 2026 Apr 13;17(4):449. doi: 10.3390/genes17040449 (PMC13116718; doi:10.3390/genes17040449)
Supplement: Supplementary file 1 [file genes-17-00449-s001.zip]

Archive with 1 entries (1 files):
- genes-4218140-supplementary.pdf
